# Supplementary material for: Rapid On-Farm Testing of Resistance in Lolium rigidum to Key Pre- and Post-Emergence Herbicides
Source: Plants (Basel). 2021 Sep 10;10(9):1879. doi: 10.3390/plants10091879 (PMC8467281; doi:10.3390/plants10091879)
Supplement: Supplementary file 1 [file plants-10-01879-s001.zip]

Archive with 1 entries (1 files):
- plants-1355769-supplementary.pdf
